# Supplementary material for: A Fresh Look at Grape Powdery Mildew (Erysiphe necator) A and B Genotypes Revealed Frequent Mixed Infections and Only B Genotypes in Flag Shoot Samples
Source: Plants (Basel). 2020 Sep 7;9(9):1156. doi: 10.3390/plants9091156 (PMC7570353; doi:10.3390/plants9091156)
Supplement: Supplementary file 1 [file plants-09-01156-s001.zip]

Archive with 3 entries (3 files):
- Suppl Table S1_16-8-2020.xls
- Suppl Table S2_16-8-2020.xls
- Supplementary Fig 1.jpg
