# Supplementary material for: A Fresh Look at Grape Powdery Mildew (Erysiphe necator) A and B Genotypes Revealed Frequent Mixed Infections and Only B Genotypes in Flag Shoot Samples
Source: Plants (Basel). 2020 Sep 7;9(9):1156. doi: 10.3390/plants9091156 (PMC7570353; doi:10.3390/plants9091156)
Supplement: Supplementary file 1 [file plants-09-01156-s001.zip › Suppl Table S1_16-8-2020.xls]

## Sheet: Munka1
Supplementary Table S1. Collection data and genotypes of Erysiphe necator samples collected in 2009-2011.
Sample designation	Date of collection	Place of collection	Grapevine variety	Organ	TUB2 CAPS* genotype	TUB2 genotype based on direct sequencing	TUB2 genotypes based on sequencing following cloning (no. of clones)	ITS genotype based on sequencing	IGS CAPS* genotype	IGS genotype based on sequencing
K09/Cs225	10 July 2009	Kunsági, Szigetcsép	Kadarka	leaf	B	B/B2
K10/Cs610	30 Sept 2010	Kunság, Szigetcsép	Kadarka	leaf	A/B	B/B2	B (5), B2 (3)	A/B	A/B	A/B
K11/K819	15 August 2011	Kunság, Katona telep	Chardonnay	leaf	B	B			B
LH09/6	14 July 2009	Demjén, Szőlőhegy	Leányka	leaf	B				B
LH09/8	14 July 2009	Eger	Turán	leaf	B	B			B
LH09/23a	22 July 2009	Feldebrő		leaf	B				B
LH09/23b	22 July 2009	Feldebrő		leaf	B	B/B2	B (4), B2 (6)	B	B	B
LH09/24b	22 July 2009	Egerszólát	Olaszrizling	bunch	B	B			B
LH09/27	22 July 2009	Egerszólát	Chardonnay	leaf	B	B/B2	B (1), B2 (9)	B	B	B
LH09/28	3 August 2009	Tarcal, Terézhegy	Hárslevelű	leaf	A/B	B/B2		B	B	B
LH09/35	19 August 2009	Badacsony, Mészégető		leaf	A/B	A/B	A (1), B (5)		B
LH09/41	6 October 2009	Kiskocs	Kadarka	bunch	B	A/B/B2	A (1), B (7), B2 (1)		B
LH11/47	3 June 2011	Eger, Békési dűlő - flag shoot	Blauburger	leaf		A			B
LH11/49	18 July 2011	Eger, Békési dűlő	Blauburger	leaf	B				B
LH11/52	18 July 2011	Eger, Békési dűlő	Blauburger	bunch	B	B/B2		B	B	B
LH11/56	18 July 2011	Eger, Békési dűlő	Blauburger	leaf	A/B				B
LH11/59	18 July 2011	Eger, Békési dűlő	Blauburger	bunch	B				B
LH11/63	18 July 2011	Eger, Békési dűlő	Blauburger	bunch	A/B				B
LH11/69	18 July 2011	Eger, Békési dűlő	Blauburger	leaf	B				B
LH11/75	18 July 2011	Eger, Békési dűlő	Blauburger	bunch	A/B				B
LH11/77	18 July 2011	Eger, Békési dűlő	Blauburger	bunch	B			B	B	B
LH11/89	18 July 2011	Eger, Békési dűlő	Blauburger	bunch	B				B
LH11/91	18 July 2011	Eger, Békési dűlő	Blauburger	bunch	B				B
LH11/95	28 July 2011	Eger, Békési dűlő	Blauburger	leaf	B	B		B	B	B
LH11/102	28 July 2011	Eger, Békési dűlő	Blauburger	leaf	A/B				B
LH11/104	28 July 2011	Eger, Békési dűlő	Blauburger	leaf	B				B
LH11/113	28 July 2011	Eger, Békési dűlő	Blauburger	leaf	A/B
LH11/115	28 July 2011	Eger, Békési dűlő	Blauburger	leaf	B	A/B	A (9), B (1)		B
LH11/121	29 September 2011	Eger, Békési dűlő	Blauburger	leaf	A/B				B
LH11/127	29 September 2011	Eger, Békési dűlő	Blauburger	leaf	B				B
LH11/133	29 September 2011	Eger, Békési dűlő	Blauburger	leaf	B	B		B	B	B
LH11/135	29 September 2011	Eger, Békési dűlő	Blauburger	leaf	B				B
LH11/136	29 September 2011	Eger, Békési dűlő	Blauburger	leaf	B				B
LH11/145	29 September 2011	Eger, Békési dűlő	Blauburger	leaf	B				B
LH11/146	29 September 2011	Eger, Békési dűlő	Blauburger	leaf	A/B
N09/BB301	9 September 2009	Neszmély, Határszél	Bianca	leaf	B	B/B2		B	B	B
N09/BB307	9 September 2009	Neszmély, Határszél	Bianca	leaf	B				B
N09/KBH305	9 September 2009	Neszmély, Lencsehegy	Chardonnay	leaf	B	B/B2		B	B	B
N09/KBS313	9 September 2009	Neszmély, Bíróság dűlő	Chardonnay	leaf	B	B			B
N09/KBS315	9 September 2009	Neszmély, Bíróság dűlő	Chardonnay	leaf	B		A (1), B (2)		B	B
N09/NC303	9 September 2009	Neszmély, Ürgehegy	Chardonnay	leaf	B				B
N10/KBS604	27 September 2010	Neszmély, Bíróság dűlő	Chardonnay	leaf	B				B
N10/KO514	19 August 2010	Neszmély, Lencsehegy	Chardonnay	leaf	A/B	B2			B
N10/KO614	14 October 2010	Neszmély, Határszél	Chardonnay	leaf	B	A/B	A (2), B (2)		B
SZ09/20	20 July 2009	Szekszárd, Szentmiklósi telep	Hárslevelű	bunch	A/B	B		B		B
SZ09/70	20 July 2009	Szekszárd, Görögszó	Nosztori rizling	bunch	A/B	A/B	A (1), B (7)		B
SZ09/80	20 July 2009	Szekszárd, Görögszó	Hárslevelű	bunch	B	A/B	A (2), B (2)		B
SZ09/90	20 July 2009	Szekszárd, Ivánbattyán	Kékfrankos	bunch	B				B
SZ09/140	20 July 2009	Szekszárd, Mária telep	Pannon frankos	bunch	B	B/B2		B	B	B
T09/TH220	20 July 2009	Tokaj, Hétszőlő	Hárslevelű	leaf	A/B	B/B2		B	B	B
T09/TO310	17 September 2009	Tolcsva, Oremus	Hárslevelű	bunch	B		A (3), B (2)		B	B
T10/TH518	25 August 2010	Tokaj, Hétszőlő	Hárslevelű	leaf	A/B	B			B
T10/TH618	13 October 2010	Tokaj, Hétszőlő	Hárslevelű	leaf	B	B/B2		B	B	B
T11/TH801	21 August 2011	Tokaj, Hétszőlő	Hárslevelű	leaf	B				B
V09/105	20 July 2009	Villány, Siklós-Akasztófa	Hárslevelű	bunch	B	B2	B2 (12)	B	B	B
V09/215	6 October 2009	Villány, Nagyharsány	Chardonnay	leaf		B/B2		B	B	B
* CAPS: Cleaved Amplified Polymorphic Sequence analysis

## Sheet: Munka2
10 July 2009		10 07 2009
30 Sept 2010		30 09 2010
15 August 2011		15 08 2011
14 July 2009		14 07 2009
14 July 2009		14 07 2009
22 July 2009		22 07 2009
22 July 2009		22 07 2009
22 July 2009		22 07 2009
22 July 2009		22 07 2009
03 August 2009		03 08 2009
19 August 2009		19 08 2009
06 October 2009		06 10 2009
03 June 2011		03 06 2011
18 July 2011		18 07 2011
18 July 2011		18 07 2011
18 July 2011		18 07 2011
18 July 2011		18 07 2011
18 July 2011		18 07 2011
18 July 2011		18 07 2011
18 July 2011		18 07 2011
18 July 2011		18 07 2011
18 July 2011		18 07 2011
18 July 2011		18 07 2011
28 July 2011		28 07 2011
28 July 2011		28 07 2011
28 July 2011		28 07 2011
28 July 2011		28 07 2011
28 July 2011		28 07 2011
29 September 2011		29 09 2011
29 September 2011		29 09 2011
29 September 2011		29 09 2011
29 September 2011		29 09 2011
29 September 2011		29 09 2011
29 September 2011		29 09 2011
29 September 2011		29 09 2011
09 September 2009		29 09 2009
09 September 2009		29 09 2009
09 September 2009		29 09 2009
09 September 2009		29 09 2009
09 September 2009		29 09 2009
09 September 2009		29 09 2009
27 September 2010		27 09 2010
19 August 2010		19 08 2010
14 October 2010		14 10 2010
2012		2012
20 July 2009		20 07 2009
20 July 2009		20 07 2009
20 July 2009		20 07 2009
20 July 2009		20 07 2009
20 July 2009		20 07 2009
20 July 2009		20 07 2009
17 September 2009		17 09 2009
25 August 2010		25 08 2010
13 October 2010		13 10 2010
21 August 2011		21 08 2011
20 July 2009		20 07 2009
06 October 2009		06 10 2009
