# Supplementary material for: A Fresh Look at Grape Powdery Mildew (Erysiphe necator) A and B Genotypes Revealed Frequent Mixed Infections and Only B Genotypes in Flag Shoot Samples
Source: Plants (Basel). 2020 Sep 7;9(9):1156. doi: 10.3390/plants9091156 (PMC7570353; doi:10.3390/plants9091156)
Supplement: Supplementary file 1 [file plants-09-01156-s001.zip › Suppl Table S2_16-8-2020.xls]

## Sheet: egyesített
Supplementary Table S2. Collection data and genotypes of Erysiphe necator samples collected from grapevine plants with flag shoot symptoms in 2015.
Sample designation	Date of collection	Place of collection	Grapevine variety	Organ	TUB2 CAPS* genotype	TUB2 genotype based on direct sequencing	TUB2 genotypes based on sequencing following cloning (no. of clones)	ITS genotype based on sequencing	IGS CAPS* genotype
LH15/A1	13 08 2015	Eger, Kőlyuktető	Kékfrankos	leaf	B	B/B2
LH15/A2	13 08 2015	Eger, Kőlyuktető	Kékfrankos	leaf	B	B/B2
LH15/A3	13 08 2015	Eger, Kőlyuktető	Kékfrankos	leaf	B	B/B2
LH15/A4	13 08 2015	Eger, Kőlyuktető	Kékfrankos	leaf	B	B/B2
LH15/A5	13 08 2015	Eger, Kőlyuktető	Kékfrankos	leaf	B	B/B2
LH15/A6	13 08 2015	Eger, Kőlyuktető	Kékfrankos	leaf	B	B/B2
LH15/A7	13 08 2015	Eger, Kőlyuktető	Kékfrankos	leaf	B	B/B2
LH15/A8	13 08 2015	Eger, Kőlyuktető	Kékfrankos	leaf	B	B/B2		B
LH15/A9	13 08 2015	Eger, Kőlyuktető	Kékfrankos	leaf	B	B/B2
LH15/A10	13 08 2015	Eger, Kőlyuktető	Kékfrankos	leaf	B	B/B2
LH15/A11	13 08 2015	Eger, Kőlyuktető	Kékfrankos	leaf	B	B/B2		B
LH15/A12	13 08 2015	Eger, Kőlyuktető	Kékfrankos	leaf	B	B/B2
LH15/A13	13 08 2015	Eger, Kőlyuktető	Kékfrankos	leaf	B	B/B2
LH15/A14	13 08 2015	Eger, Kőlyuktető	Kékfrankos	leaf	B	B/B2
LH15/A15	13 08 2015	Eger, Kőlyuktető	Kékfrankos	leaf	B	B/B2
LH15/A16	16 08 2015	Egerszalók, Békési dűlő	Blauburger	leaf	A/B	A/B	A (1), B (7)	B
LH15/A17	16 08 2015	Egerszalók, Békési dűlő	Blauburger	leaf	A/B	A/B		B
LH15/A18	16 08 2015	Egerszalók, Békési dűlő	Blauburger	leaf	A/B	A/B		B
LH15/A19	16 08 2015	Egerszalók, Békési dűlő	Blauburger	leaf	A/B	A/B		B
LH15/A20	16 08 2015	Egerszalók, Békési dűlő	Blauburger	leaf	A/B	A/B		B
LH15/A21	16 08 2015	Egerszalók, Békési dűlő	Blauburger	leaf	B	B/B2		B
LH15/A22	16 08 2015	Egerszalók, Békési dűlő	Blauburger	leaf	B	B
LH15/A23	16 08 2015	Egerszalók, Békési dűlő	Blauburger	leaf		B
LH15/A24	16 08 2015	Egerszalók, Békési dűlő	Blauburger	leaf	B	B/B2
LH15/A25	16 08 2015	Egerszalók, Békési dűlő	Blauburger	leaf	B	B/B2	B (3), B2 (1)
LH15/M1	14 05 2015	Egerszalók, Békési dűlő	Blauburger	leaf	B	B/B2			B
LH15/M2	14 05 2015	Egerszalók, Békési dűlő	Blauburger	shoot	B	B		B	B
LH15/M3	14 05 2015	Egerszalók, Békési dűlő	Blauburger	leaf	B	B/B2			B
LH15/M4	14 05 2015	Egerszalók, Békési dűlő	Blauburger	leaf	B	B/B2			B
LH15/M5	14 05 2015	Egerszalók, Békési dűlő	Blauburger	bunch	B	B/B2			B
LH15/M6	19 05 2015	Eger, Kőlyuktető	Kékfrankos	leaf	B	B/B2			B
LH15/M7	19 05 2015	Eger, Kőlyuktető	Kékfrankos	leaf	B	B/B2			B
LH15/M8	19 05 2015	Eger, Kőlyuktető	Kékfrankos	leaf	B	B/B2			B
LH15/M9	19 05 2015	Eger, Kőlyuktető	Kékfrankos	leaf	B	B/B2		B	B
LH15/M10	19 05 2015	Eger, Kőlyuktető	Kékfrankos	leaf	B	B/B2			B
LH15/M11	19 05 2015	Eger, Kőlyuktető	Kékfrankos	leaf	B	B/B2			B
LH15/M12	19 05 2015	Eger, Kőlyuktető	Kékfrankos	bunch	B	B/B2			B
LH15/M13	19 05 2015	Eger, Kőlyuktető	Kékfrankos	leaf	B	B/B2			B
LH15/M14	19 05 2015	Eger, Kőlyuktető	Kékfrankos	leaf	B	B/B2			B
LH15/M15	19 05 2015	Eger, Kőlyuktető	Kékfrankos	leaf	B	B		B	B
LH15/M16	19 05 2015	Eger, Kőlyuktető	Kékfrankos	leaf	B	B/B2			B
LH15/M17	19 05 2015	Eger, Kőlyuktető	Kékfrankos	leaf	B	B			B
LH15/M18	19 05 2015	Eger, Kőlyuktető	Kékfrankos	leaf	B	B/B2			B
LH15/M19	19 05 2015	Eger, Kőlyuktető	Kékfrankos	leaf	B	B/B2			B
LH15/M20	19 05 2015	Eger, Kőlyuktető	Kékfrankos	bunch	B	B/B2			B
LH15/M21	19 05 2015	Eger, Kőlyuktető	Kékfrankos	bunch	B	B/B2			B
LH15/M22	20 05 2015	Eger, Kőlyuktető	Kékfrankos	leaf	B	B/B2		B	B
LH15/M23	20 05 2015	Eger, Kőlyuktető	Kékfrankos	leaf	B	B/B2			B
LH15/M24	20 05 2015	Eger, Kőlyuktető	Kékfrankos	leaf	B	B/B2			B
LH15/S1	29 09 2015	Egerszalók, Békési dűlő	Blauburger	leaf	B	B/B2
LH15/S2	29 09 2015	Egerszalók, Békési dűlő	Blauburger	leaf	B	B/B2		B
LH15/S3	29 09 2015	Egerszalók, Békési dűlő	Blauburger	leaf	B	B/B2
LH15/S4	29 09 2015	Egerszalók, Békési dűlő	Blauburger	leaf	B	B/B2
LH15/S5	29 09 2015	Egerszalók, Békési dűlő	Blauburger	leaf	B	B/B2
LH15/S6	29 09 2015	Egerszalók, Békési dűlő	Blauburger	leaf	B	B/B2
LH15/S7	29 09 2015	Egerszalók, Békési dűlő	Blauburger	leaf	B	B/B2
LH15/S8	29 09 2015	Egerszalók, Békési dűlő	Blauburger	leaf	B	B/B2
LH15/S9	29 09 2015	Egerszalók, Békési dűlő	Blauburger	leaf	B	B/B2		B
LH15/S10	29 09 2015	Egerszalók, Békési dűlő	Blauburger	leaf	A/B	B/B2		B
LH15/S11	29 09 2015	Eger, Kőlyuktető	Kékfrankos	leaf	B	B/B2
LH15/S12	29 09 2015	Eger, Kőlyuktető	Kékfrankos	leaf	B	B/B2		B
LH15/S13	29 09 2015	Eger, Kőlyuktető	Kékfrankos	leaf	B	B/B2
LH15/S14	29 09 2015	Eger, Kőlyuktető	Kékfrankos	leaf	B	A/B/B2	A (1), B (1)
LH15/S15	29 09 2015	Eger, Kőlyuktető	Kékfrankos	leaf	B	B/B2		B
LH15/S16	29 09 2015	Eger, Kőlyuktető	Kékfrankos	leaf	A/B	A/B/B2	B (3)	B
LH15/S17	29 09 2015	Eger, Kőlyuktető	Kékfrankos	leaf	A/B	A/B/B2	A (1), B (1), B2 (1)
LH15/S18	29 09 2015	Eger, Kőlyuktető	Kékfrankos	leaf	B	B/B2
LH15/S19	29 09 2015	Eger, Kőlyuktető	Kékfrankos	leaf	B	B/B2
LH15/S20	29 09 2015	Eger, Kőlyuktető	Kékfrankos	leaf	B	B/B2
LH15/S21	29 09 2015	Eger, Kőlyuktető	Kékfrankos	leaf	B	B/B2
LH15/S22	29 09 2015	Eger, Kőlyuktető	Kékfrankos	leaf	B	B		B
LH15/S23	29 09 2015	Eger, Kőlyuktető	Kékfrankos	leaf	B	B/B2
LH15/S24	29 09 2015	Eger, Kőlyuktető	Kékfrankos	leaf	B	B
SZ15/A1	17 08 2015	Szekszárd, Porkoláb valley	Kékfrankos	leaf	B	B/B2
SZ15/A2	17 08 2015	Szekszárd, Porkoláb valley	Kékfrankos	leaf	B	B/B2		B
SZ15/A3	17 08 2015	Szekszárd, Porkoláb valley	Kékfrankos	leaf	B	B/B2
SZ15/A4	17 08 2015	Szekszárd, Porkoláb valley	Kékfrankos	leaf	B	B/B2
SZ15/A5	17 08 2015	Szekszárd, Porkoláb valley	Kékfrankos	leaf	B	A/B/B2		B
SZ15/A6	17 08 2015	Szekszárd, Porkoláb valley	Kékfrankos	leaf	B	B/B2
SZ15/A7	17 08 2015	Szekszárd, Porkoláb valley	Kékfrankos	leaf	B	B/B2
SZ15/A8	17 08 2015	Szekszárd, Cinka-dűlő	Kékfrankos	leaf	B	B/B2
SZ15/A9	17 08 2015	Szekszárd, Cinka-dűlő	Kékfrankos	leaf	B	B/B2
SZ15/A10	17 08 2015	Szekszárd, Cinka-dűlő	Kékfrankos	leaf	B	B/B2
SZ15/A11	17 08 2015	Szekszárd, Őcsényi-hegy	Kékfrankos	leaf	B	B/B2
SZ15/A12	17 08 2015	Szekszárd, Őcsényi-hegy	Kékfrankos	leaf	B	B/B2
SZ15/A13	17 08 2015	Szekszárd, Őcsényi-hegy	Kékfrankos	leaf	B	B/B2
SZ15/A14	17 08 2015	Szekszárd, Őcsényi-hegy	Kékfrankos	leaf	B	B/B2	B (5), B2 (1)
SZ15/A15	17 08 2015	Szekszárd, Őcsényi-hegy	Kékfrankos	leaf	B	B/B2		B
SZ15/A16	17 08 2015	Szekszárd, Őcsényi-hegy	Kékfrankos	leaf	B	B/B2
SZ15/A17	17 08 2015	Szekszárd, Faluhely, Alsó terasz	Kékfrankos	leaf	B	B/B2
SZ15/A18	17 08 2015	Szekszárd, Faluhely, Alsó terasz	Kékfrankos	leaf	B	B/B2
SZ15/A19	17 08 2015	Szekszárd, Faluhely, Alsó terasz	Kékfrankos	leaf	B	B/B2
SZ15/A20	17 08 2015	Szekszárd, Faluhely, Alsó terasz	Kékfrankos	leaf	B	B/B2
SZ15/A21	17 08 2015	Szekszárd, Faluhely, Alsó terasz	Kékfrankos	leaf	B	B/B2
SZ15/A22	17 08 2015	Szekszárd, Faluhely, Felső terasz	Kékfrankos	leaf	B	B/B2
SZ15/A23	17 08 2015	Szekszárd, Faluhely, Felső terasz	Kékfrankos	leaf	B	B/B2
SZ15/A24	17 08 2015	Szekszárd, Faluhely, Felső terasz	Kékfrankos	leaf	B	B/B2
SZ15/A25	17 08 2015	Szekszárd, Faluhely, Felső terasz	Kékfrankos	leaf	B	B/B2
SZ15/A26	17 08 2015	Szekszárd, Faluhely, Felső terasz	Kékfrankos	leaf	B	B/B2
SZ15/A27	17 08 2015	Szekszárd, Faluhely, Felső terasz	Kékfrankos	leaf	B	B/B2
SZ15/A28	17 08 2015	Szekszárd, Faluhely, Felső terasz	Kékfrankos	leaf	B	B/B2
SZ15/A29	17 08 2015	Szekszárd, Faluhely, Felső terasz	Kékfrankos	leaf	B	B/B2
SZ15/A30	17 08 2015	Szekszárd, Faluhely, Felső terasz	Kékfrankos	leaf	B	B/B2
SZ15/A31	17 08 2015	Szekszárd, Faluhely, Felső terasz	Kékfrankos	leaf	B	B/B2
SZ15/A32	17 08 2015	Szekszárd, Faluhely, Felső terasz	Kékfrankos	leaf	B	B/B2
SZ15/A33	17 08 2015	Szekszárd, Faluhely, Felső terasz	Kékfrankos	leaf	B	B/B2
SZ15/M1	18 05 2015	Szekszárd, Porkoláb valley	Kékfrankos	leaf	B	B			B
SZ15/M2	18 05 2015	Szekszárd, Porkoláb valley	Kékfrankos	leaf	B	B/B2			B
SZ15/M4	18 05 2015	Szekszárd, Porkoláb valley	Kékfrankos	bunch	B	B/B2			B
SZ15/M5	18 05 2015	Szekszárd, Porkoláb valley	Kékfrankos	leaf	B	B/B2			B
SZ15/M6	18 05 2015	Szekszárd, Porkoláb valley	Kékfrankos	leaf	B	B/B2			B
SZ15/M7	18 05 2015	Szekszárd, Porkoláb valley	Kékfrankos	leaf	B	B/B2			B
SZ15/M8	18 05 2015	Szekszárd, Porkoláb valley	Kékfrankos	leaf	B	B/B2			B
SZ15/M10	18 05 2015	Szekszárd, Porkoláb valley	Kékfrankos	bunch	B	B/B2			B
SZ15/M11	18 05 2015	Szekszárd, Cinka-dűlő	Kékfrankos	leaf	B	B/B2			B
SZ15/M13	18 05 2015	Szekszárd, Cinka-dűlő	Kékfrankos	leaf	B	B			B
SZ15/M14	18 05 2015	Szekszárd, Cinka-dűlő	Kékfrankos	leaf	B	B/B2			B
SZ15/M16	18 05 2015	Szekszárd, Cinka-dűlő	Kékfrankos	bunch	B	B/B2		B	B
SZ15/M17	18 05 2015	Szekszárd, Őcsényi-hegy	Kékfrankos	leaf	B	B/B2			B
SZ15/M18	18 05 2015	Szekszárd, Őcsényi-hegy	Kékfrankos	leaf	B	B/B2			B
SZ15/M19	18 05 2015	Szekszárd, Őcsényi-hegy	Kékfrankos	leaf	B	B/B2			B
SZ15/M20	18 05 2015	Szekszárd, Őcsényi-hegy	Kékfrankos	leaf	B	B/B2			B
SZ15/M21	18 05 2015	Szekszárd, Őcsényi-hegy	Kékfrankos	leaf	B	B/B2			B
SZ15/M23	18 05 2015	Szekszárd, Őcsényi-hegy	Kékfrankos	leaf	B	B/B2		B	B
SZ15/M25	18 05 2015	Szekszárd, Faluhely, Alsó terasz	Kékfrankos	leaf	B	B/B2			B
SZ15/M26	18 05 2015	Szekszárd, Faluhely, Alsó terasz	Kékfrankos	leaf	B	B/B2			B
SZ15/M27	18 05 2015	Szekszárd, Faluhely, Alsó terasz	Kékfrankos	leaf	B	B/B2			B
SZ15/M28	18 05 2015	Szekszárd, Faluhely, Alsó terasz	Kékfrankos	leaf	B	B			B
SZ15/M29	18 05 2015	Szekszárd, Faluhely, Alsó terasz	Kékfrankos	bunch	B	B/B2			B
SZ15/M30	18 05 2015	Szekszárd, Faluhely, Felső terasz	Kékfrankos	leaf	B	B			B
SZ15/M32	18 05 2015	Szekszárd, Faluhely, Felső terasz	Kékfrankos	leaf	B	B			B
SZ15/M34	18 05 2015	Szekszárd, Faluhely, Felső terasz	Kékfrankos	leaf	B	B			B
SZ15/M35	18 05 2015	Szekszárd, Faluhely, Felső terasz	Kékfrankos	bunch	B	B			B
SZ15/M37	18 05 2015	Szekszárd, Faluhely, Felső terasz	Kékfrankos	leaf	B	B			B
SZ15/M38	18 05 2015	Szekszárd, Faluhely, Felső terasz	Kékfrankos	leaf	B	B			B
SZ15/M40	18 05 2015	Szekszárd, Faluhely, Felső terasz	Kékfrankos	leaf	B	B/B2			B
SZ15/M41	18 05 2015	Szekszárd, Faluhely, Felső terasz	Kékfrankos	leaf	B	B			B
SZ15/M42	18 05 2015	Szekszárd, Faluhely, Felső terasz	Kékfrankos	leaf	B	B/B2			B
SZ15/M44	18 05 2015	Szekszárd, Faluhely, Felső terasz	Kékfrankos	leaf	B	B		B	B
SZ15/M45	18 05 2015	Szekszárd, Faluhely, Felső terasz	Kékfrankos	bunch	B	B			B
SZ15/M47	18 05 2015	Szekszárd, Faluhely, Felső terasz	Kékfrankos	leaf	B	B/B2			B
SZ15/M49	18 05 2015	Szekszárd, Faluhely, Felső terasz	Kékfrankos	leaf	B	B/B2			B
SZ15/M50	18 05 2015	Szekszárd, Faluhely, Felső terasz	Kékfrankos	leaf	B	B		B	B
SZ15/M52	18 05 2015	Szekszárd, Faluhely, Felső terasz	Kékfrankos	leaf	B	B			B
SZ15/M53	18 05 2015	Szekszárd, Faluhely, Felső terasz	Kékfrankos	leaf	B	B			B
SZ15/M56	18 05 2015	Szekszárd, Faluhely, Felső terasz	Kékfrankos	bunch	B	B/B2			B
SZ15/M58	18 05 2015	Szekszárd, Faluhely, Felső terasz	Kékfrankos	bunch	B	B/B2			B
SZ15/M59	18 05 2015	Szekszárd, Faluhely, Alsó terasz	Kékfrankos	leaf	B	B/B2			B
SZ15/M60	18 05 2015	Szekszárd, Faluhely, Alsó terasz	Kékfrankos	bunch	B	B			B
SZ15/M62	18 05 2015	Szekszárd, Faluhely, Alsó terasz	Kékfrankos	leaf	B	B			B
SZ15/M63	18 05 2015	Szekszárd, Faluhely, Alsó terasz	Kékfrankos	leaf	B	B/B2			B
SZ15/M64	18 05 2015	Szekszárd, Faluhely, Alsó terasz	Kékfrankos	bunch	B	B/B2			B
SZ15/M65	18 05 2015	Szekszárd, Faluhely, Alsó terasz	Kékfrankos	bunch	B	B			B
SZ15/S1	05 10 2015	Szekszárd, Porkoláb valley	Kékfrankos	leaf	B	B/B2
SZ15/S2	05 10 2015	Szekszárd, Porkoláb valley	Kékfrankos	leaf	B	B/B2		B
SZ15/S3	05 10 2015	Szekszárd, Porkoláb valley	Kékfrankos	leaf	B	B/B2
SZ15/S4	05 10 2015	Szekszárd, Porkoláb valley	Kékfrankos	leaf	B	B/B2
SZ15/S5	05 10 2015	Szekszárd, Porkoláb valley	Kékfrankos	leaf	B	B/B2
SZ15/S6	05 10 2015	Szekszárd, Porkoláb valley	Kékfrankos	leaf	B	B
SZ15/S7	05 10 2015	Szekszárd, Cinka-dűlő	Kékfrankos	leaf	B	B/B2
SZ15/S8	05 10 2015	Szekszárd, Cinka-dűlő	Kékfrankos	leaf	B	B/B2
SZ15/S9	05 10 2015	Szekszárd, Cinka-dűlő	Kékfrankos	leaf	B	B/B2
SZ15/S10	05 10 2015	Szekszárd, Őcsényi-hegy	Kékfrankos	leaf	B	B/B2
SZ15/S11	05 10 2015	Szekszárd, Őcsényi-hegy	Kékfrankos	leaf	B	B/B2
SZ15/S12	05 10 2015	Szekszárd, Őcsényi-hegy	Kékfrankos	leaf	B	B/B2
SZ15/S13	05 10 2015	Szekszárd, Őcsényi-hegy	Kékfrankos	leaf	B	B	B (1)
SZ15/S14	05 10 2015	Szekszárd, Őcsényi-hegy	Kékfrankos	leaf	B	B/B2
SZ15/S15	05 10 2015	Szekszárd, Őcsényi-hegy	Kékfrankos	leaf	B	B/B2
SZ15/S16	05 10 2015	Szekszárd, Faluhely, Alsó terasz	Kékfrankos	leaf	B	B/B2
SZ15/S17	05 10 2015	Szekszárd, Faluhely, Alsó terasz	Kékfrankos	leaf	A/B	A/B		B
SZ15/S18	05 10 2015	Szekszárd, Faluhely, Alsó terasz	Kékfrankos	leaf	B	B/B2
SZ15/S19	05 10 2015	Szekszárd, Faluhely, Alsó terasz	Kékfrankos	leaf	B	B/B2
SZ15/S20	05 10 2015	Szekszárd, Faluhely, Alsó terasz	Kékfrankos	leaf	B	B/B2
SZ15/S21	05 10 2015	Szekszárd, Faluhely, Alsó terasz	Kékfrankos	leaf	B	B/B2
SZ15/S22	05 10 2015	Szekszárd, Faluhely, Felső terasz	Kékfrankos	leaf	B	B/B2
SZ15/S23	05 10 2015	Szekszárd, Faluhely, Felső terasz	Kékfrankos	leaf	B	B/B2
SZ15/S24	05 10 2015	Szekszárd, Faluhely, Felső terasz	Kékfrankos	leaf	B	B/B2
SZ15/S25	05 10 2015	Szekszárd, Faluhely, Felső terasz	Kékfrankos	leaf	B	B/B2
SZ15/S26	05 10 2015	Szekszárd, Faluhely, Felső terasz	Kékfrankos	leaf	B	B/B2		B
SZ15/S27	05 10 2015	Szekszárd, Faluhely, Felső terasz	Kékfrankos	leaf	B	B/B2
SZ15/S28	05 10 2015	Szekszárd, Faluhely, Felső terasz	Kékfrankos	leaf	B	B/B2		B
SZ15/S29	05 10 2015	Szekszárd, Faluhely, Felső terasz	Kékfrankos	leaf	B	B/B2
SZ15/S30	05 10 2015	Szekszárd, Faluhely, Felső terasz	Kékfrankos	leaf	B	B/B2
* CAPS: Cleaved Amplified Polymorphic Sequence analysis
